# Supplementary material for: Non-A Blood Type Is a Risk Factor for Poor Cardio-Cerebrovascular Outcomes in Patients Undergoing Dialysis
Source: Biomedicines. 2023 Feb 16;11(2):592. doi: 10.3390/biomedicines11020592 (PMC9953354; doi:10.3390/biomedicines11020592)
Supplement: Supplementary file 1 [file biomedicines-11-00592-s001.zip]

Archive with 10 entries (9 files):
- biomedicines-2211334-supplementary/
- biomedicines-2211334-supplementary/Figure S1.tif
- biomedicines-2211334-supplementary/Table S1.pdf
- biomedicines-2211334-supplementary/Table S2.pdf
- biomedicines-2211334-supplementary/Table S3.pdf
- biomedicines-2211334-supplementary/Table S4.pdf
- biomedicines-2211334-supplementary/Table S5A.pdf
- biomedicines-2211334-supplementary/Table S5B.pdf
- biomedicines-2211334-supplementary/Table S6.pdf
- biomedicines-2211334-supplementary/Table S7.pdf
